# Supplementary material for: The RING-Type E3 Ubiquitin Ligase Gene GhDIRP1 Negatively Regulates Verticillium dahliae Resistance in Cotton (Gossypium hirsutum)
Source: Plants (Basel). 2024 Jul 25;13(15):2047. doi: 10.3390/plants13152047 (PMC11314081; doi:10.3390/plants13152047)
Supplement: Supplementary file 1 [file plants-13-02047-s001.zip]

Archive with 1 entries (1 files):
- plants-3084448-supplementary.pdf
